# Supplementary material for: Mechanisms at the Intersection of lncRNA and m6A Biology
Source: Noncoding RNA. 2026 Jan 31;12(1):4. doi: 10.3390/ncrna12010004 (PMC12922158; doi:10.3390/ncrna12010004)
Supplement: Supplementary file 1 [file ncrna-12-00004-s001.zip]

Archive with 1 entries (1 files):
- ncrna-4031787-supplementary.xlsx
