# Supplementary material for: Mechanisms at the Intersection of lncRNA and m6A Biology
Source: Noncoding RNA. 2026 Jan 31;12(1):4. doi: 10.3390/ncrna12010004 (PMC12922158; doi:10.3390/ncrna12010004)
Supplement: Supplementary file 1 [file ncrna-12-00004-s001.zip › ncrna-4031787-supplementary.xlsx]

## Sheet: Sheet1
M6A Reader	Lncrna and its interaction ↑Stabilizes; ↓ Degrades	Effect on Disease/Context	Citation (PMID)
YTHDC1	CTBP1-AS2↑, MSC-AS1↑, HOTAIR↑, Lnc-LSG1↑, LEAWBIH↑, LINC01106↑, MALAT1↑	Promotes Cancer progression	37809459, 38637450, 36441764, 35036065, 37954496, 38255219, 38654691
YTHDC1	pncRNA-D↓	Downregulates Cancer progression	32165496
YTHDC1	FENDRR↓, CRNDE↓, MEG3↓, MALAT1↑, Mir22hg↑,	Worsens cellular injury and death	36284300, 39407279, 39994235, 33609462, 38842666
YTHDC1	OGRU↑	Worsens diabetic pathology	39756659
YTHDC1	NEAT1↑	Upregulates atherosclerosis	37078289
YTHDC2	ZNRD1-AS1↑, Z68871.1↑, LINC02747↓, CALML3-AS1↓,	Promotes Cancer progression	36581942, 40714099, 38888105, 37884580
YTHDC2	lnc-AK311120↑	Promotes osteogenesis (beneficial in regenerative context)	39311450
YTHDF1	SLC2A1-DT↑, TUC338↑, THOR↑, LINC00900↑,	Promotes Cancer progression	38481809, 37777021, 32792482, 38551160
YTHDF2	LINC00969↓, PVT1↓, LINC02418↓, THOR↓, XIST↓, KCNQ1OT1↓, LINC00115↓, LINC00520↓, AC026691.1↓, FENDRR↓, TEX41↓, LINC00022↓, HAR1A↓, MEG3↓, FGF14-AS2↓, TSUC7↓, NEAT1_1↓, lncAY ↓, LINC01273↓, LINC02038↓, LINC00839↑, C1RL-AS1↑, STEAP3-AS1↓	Promotes Cancer Progression and treatment resistance	32021563, 38520019, 39039912, 32111213, 32021563, 38383916, 35304463, 38040417, 3737996, 33692441, 36656457, 39433619, 34544449, 38281945, 36216883, 34656164, 34813676, 37273106, 35037556, 36423520, 40253016, 37156816
YTHDF2 + YTHDF3	CARMN↓	Upregulates Colorectal cancer with mutant p53	32792482
YTHDF2	TINCR↓	Downregulates Diabetic cardiomyopathy	35013106
YTHDF2	D26496↓	Increases Sciatic nerve injury	40052573
YTHDF2	AGAP2-AS1↓	Promotes Psoriasis	34174322
YTHDF3	HNF4A-AS1↓, LINC00893↓, GAS5↓	Promotes Cancer Progression and treatment resistance	39629121, 38965799, 31619268
HNRNPC	LINC03149↑	Promotes CRC progression through ferroptosis resistance	40290566
HNRNPA2B1	MEG3↑, NEAT1↑, H19↑	Promotes Cancer Progression and treatment resistance	37308993, 38512764, 36171622, 40447192
IGF2BP1	H19↑, LINC00839↑, MIR210HG↑, THAP7-AS1↑, ABL↑, MIR4435-2HG↑, L1CAM-AS1↑, LINC00313↑, PDIA3P1↑, CCAT1↑	Promotes Cancer Progression and treatment resistance	40447192,37257820, 35346372, 34608273, 35975461, 37891494, 40536332, 38677328, 40470706, 38763996
IGF2BP1	KCNQ1OT1↑	Promotes Doxorubicin-induced cardiomyopathy	34648132
IGF2BP2	PACERR↑, LHX1-DT↑, AC026356.1↑, UCA1↑, H19↑, DANCR↑,ZFAS1↑, BACE1-AS↑, LINC00941↑, TRPC7-AS1↑, DGUOK-AS1↑, MALAT1↑, A1BG-AS1↑, DIAPH1-AS1↑, HAGLR↑, lnc-OXAR↑, GBAP1↑, PCAT6↑, LINC01094↑, ARHGAP5-AS1↑, CASC9↑	Promotes Cancer Progression and treatment resistance	35526050, 40527909, 37142269, 39192648, 39432244, 37060505, 31804607, 34743750, 37986103, 37215454, 38320625, 37037089, 35111811, 38007504, 34999731, 34340128, 39054531, 37658413, 34185427, 40470773, 36354136, 34645788
IGF2BP2	GAS5↑, HCG11↑	Represses cancer progression	38782769, 34624573
IGF2BP2	H19↑	Promotes endothelial inflammation & pyroptosis in atherosclerosis model	39432244
IGF2BP2	TUG1↑	Maintains mitochondrial quality control in kidney aging, drives mitochondrial dysfunction in diabetic nephropathy	39135383, 40685567
IGF2BP3	CBR3-AS1↑, WEE2-AS1↑, OIP5-AS1↑, AGAP2-AS1↑, KCNMB2-AS1↑	Promotes Cancer Progression and treatment resistance	36168628, 37897508, 38110984, 33028109, 39962467
HuR	DDIT4-AS1↑, MALAT1↑, GLCC1↑, NONHSAT036725(LINREP)↑	Promotes Cancer Progression and treatment resistance	36056355,33933553, 38048862, 35871232
LRPPRC	Snhg15↑	Exacerbates radiation-elicited injury of hematopoietic bone marrow cells	40555877
LRPPRC	MIR22HG↑	promoted tumor growth by suppressing apoptosis in gastric cancer stem cells	38992571
